# Supplementary material for: Comparative Study of the Expression Profiles of miRNAs of Milk-Derived Exosomes of Yak and Jeryak
Source: Animals (Basel). 2022 Nov 17;12(22):3189. doi: 10.3390/ani12223189 (PMC9686552; doi:10.3390/ani12223189)
Supplement: Supplementary file 1 [file animals-12-03189-s001.zip]

Archive with 4 entries (4 files):
- Supplementary materials/Figure S1. length distribution of miRNAs..pdf
- Supplementary materials/Figure S2. Heat map of DEMs..pdf
- Supplementary materials/Table S1. Raw reads and valid reads of miRNAs of milk-derived exosomes of Yak and Jeryak..xlsx
- Supplementary materials/Table S2. DEMs of four groups..xlsx
