# Supplementary material for: Comparative Study of the Expression Profiles of miRNAs of Milk-Derived Exosomes of Yak and Jeryak
Source: Animals (Basel). 2022 Nov 17;12(22):3189. doi: 10.3390/ani12223189 (PMC9686552; doi:10.3390/ani12223189)
Supplement: Supplementary file 1 [file animals-12-03189-s001.zip › Supplementary materials/Table S1. Raw reads and valid reads of miRNAs of milk-derived exosomes of Yak and Jeryak..xlsx]

## Sheet: Sheet1
	Jun_Y1	Jun_Y2	Jun_Y3	Jun_CY1	Jun_CY2	Jun_CY3	Dec_Y1	Dec_Y2	Dec_Y3	Dec_CY1	Dec_CY2	Dec_CY3
Raw reads	19998241	23720538	21928226	24539600	20123928	25668911	79120755	74671491	74553745	75131385	73039033	77045762
3ADT&length filter	12347344	17591103	16904850	16606120	11327864	18250932	74707756	71235928	71563158	66729269	60914256	70968491
Junk reads	77647	65212	88132	82990	148664	130471	111558	112799	122433	80008	152341	71436
Clean reads	7573250	6064223	4935244	7850490	8647400	7287508	4301441	3322764	2868154	8322108	11972436	6005835
Rfam	1248598	949204	856018	1261338	1493083	995370	1525903	906031	779831	1342185	1500895	1445405
mRNA	782444	1151689	747953	837589	1085435	943503	2499816	1828244	1574630	4703122	8086736	3621796
Repeats	14995	22472	19813	19344	55172	35876	444383	268376	297047	336264	347624	341479
valid reads	5660408	4066453	3437542	5816829	6214094	5425629	916987	956781	822050	2576081	2983744	1476223
