# Supplementary material for: Comparative Study of the Expression Profiles of miRNAs of Milk-Derived Exosomes of Yak and Jeryak
Source: Animals (Basel). 2022 Nov 17;12(22):3189. doi: 10.3390/ani12223189 (PMC9686552; doi:10.3390/ani12223189)
Supplement: Supplementary file 1 [file animals-12-03189-s001.zip › Supplementary materials/Table S2. DEMs of four groups..xlsx]

## Sheet: P1
red is pvalue<0.001,orange is pvalue <0.01,blue is pvalue<0.05,green is pvalue <0.1.
Index	miR_name	miR_seq	up/down	fold_change(Jun_CY(mean)/Jun_Y(mean))	log2(fold_change)	pvalue(t_test)	Jun_Y(mean)	Jun_CY(mean)	Jun_CY/Jun_CY1(norm)	Jun_CY/Jun_CY2(norm)	Jun_CY/Jun_CY3(norm)	Jun_Y/Jun_Y1(norm)	Jun_Y/Jun_Y2(norm)	Jun_Y/Jun_Y3(norm)	Jun_CY/Jun_CY1(raw)	Jun_CY/Jun_CY2(raw)	Jun_CY/Jun_CY3(raw)	Jun_Y/Jun_Y1(raw)	Jun_Y/Jun_Y2(raw)	Jun_Y/Jun_Y3(raw)	Expression level
1	PC-5p-1462_5078	CAGGGCTCTGCTAAGTCG	down	0.223532	-2.16145	0.00320558	3175.92	709.919	417.671	1221.08	491.004	3405.73	3190.56	2931.47	226	580	199	1032	3130.5	1092.5	high		1
2	bta-miR-182_R-2	TTTGGCAATGGTAGAACTCACA	up	3.08965	1.62744	0.00594966	174.565	539.345	506.379	480.012	631.643	217.808	131.475	174.413	274	228	256	66	129	65	middle		2
3	PC-5p-623767_5	TAGATCCTGAAACCGTGTG	up	inf	inf	0.00696944	0	10.7013	9.2405	10.5266	12.3368	0	0	0	5	5	5	0	0	0	middle		3
4	bta-miR-6524_R+1	TTACTCTGAGTAACCTAACTGT	up	8.34468	3.06086	0.00949216	18.8609	157.388	133.063	151.583	187.519	16.5006	13.2494	26.8327	72	72	76	5	13	10	middle		4
5	PC-3p-7667_976	CGGTGGGCTTAGCGACTG	down	0.170557	-2.55167	0.0104568	571.017	97.3909	27.7215	212.637	51.8145	663.325	413.79	635.936	15	101	21	201	406	237	middle		5
6	PC-5p-145322_26	AGCTCTGGGGATTGGCAAA	up	inf	inf	0.0130081	0	18.6463	14.7848	18.9478	22.2062	0	0	0	8	9	9	0	0	0	middle		6
7	bta-miR-335_R-2	TCAAGAGCAATAACGAAAAAT	down	0.315987	-1.66206	0.0140163	102.493	32.3863	46.2025	33.685	17.2715	82.5031	98.8611	126.114	25	16	7	25	97	47	middle		7
8	chi-miR-92a-5p_1ss12AG	AGGTTGGGATCGGTTGCAATGCT	up	8.1	3.01792	0.0174617	5.5002	44.5516	29.5696	54.7382	49.3471	16.5006	0	0	16	26	20	5	0	0	middle		8
9	bta-miR-2285ad_1ss8AG	AAAACCCGAATGAACTTTTTGG	up	inf	inf	0.0223411	0	3.55227	4.62025	3.15797	2.87858	0	0	0	2.5	1.5	1.16667	0	0	0	low		9
10	PC-3p-9646_763	AAGTGGTACGTGAGCTGG	up	3.06368	1.61527	0.0249117	402.994	1234.65	1047.87	1600.04	1056.03	623.723	155.936	429.324	567	760	428	189	153	160	high		10
11	PC-3p-44579_130	CTGTTGTTTTCTGATGTC	down	0.221895	-2.17205	0.0252352	170.826	37.9054	38.8101	37.8956	37.0104	211.208	137.59	163.68	21	18	15	64	135	61	middle		11
12	PC-5p-38916_153	GGTGGGCGTAGTTCAGTT	up	4.35362	2.12222	0.0273694	22.7246	98.9345	64.6835	113.687	118.433	42.9016	9.17268	16.0996	35	54	48	13	9	6	middle		12
13	bta-miR-1468	CTCCGTTTGCCTGTTTTGCTGA	down	0.345357	-1.53384	0.0305568	143.023	49.3942	66.5316	27.3691	54.2819	151.806	175.3	101.964	36	13	22	46	172	38	middle		13
14	bta-miR-193a-3p	AACTGGCCTACAAAGTCCCAGT	down	0.1025	-3.28631	0.0314146	54.091	5.5443	16.6329	0	0	42.9016	76.439	42.9324	9	0	0	13	75	16	middle		14
17	bta-mir-339a-p3	CGCTCCTCGAGGCCAGAGCCC	down	0.418448	-1.25688	0.0376233	31.4702	13.1686	9.2405	10.5266	19.7389	29.7011	24.4605	40.2491	5	5	8	9	24	15	middle		15
18	bta-miR-6522	TCGGAATTGTTTGTGTACCTGT	up	3.26398	1.70663	0.041565	24.4124	79.6816	57.2911	105.266	76.4881	0	35.6715	37.5658	31	50	31	0	35	14	middle		16
19	bta-miR-181c_R-2	AACATTCAACCTGTCGGTGAGT	up	inf	inf	0.0420986	0	13.5084	9.2405	18.9478	12.3368	0	0	0	5	9	5	0	0	0	middle		17
20	PC-3p-35657_171	CTGAGCTGGGTGGGGCCGC	up	2.85858	1.5153	0.0421368	59.767	170.849	129.367	225.269	157.911	75.9028	33.6331	69.7651	70	107	64	23	33	26	middle		18
21	hsa-mir-3976-p3_1ss16AT	AACCTTTACTGCAGCTTGACAT	up	inf	inf	0.0445686	0	18.8876	14.7848	14.7372	27.1409	0	0	0	8	7	11	0	0	0	middle		19
23	pal-miR-9226-5p_1ss4AG	TCAGGTCCCTGTTCGGGCGCCA	up	inf	inf	0.0476478	0	11.9524	10.1646	8.42125	17.2715	0	0	0	5.5	4	7	0	0	0	middle		20
24	mmu-miR-5126_R-2_1ss18CT	GCGGGCGGGGCCGGGGGTGG	up	2.20711	1.14216	0.0494617	100.824	222.529	190.354	237.9	239.334	56.1021	80.0061	166.363	103	113	97	17	78.5	62	middle		21
25	PC-5p-24163_273	GCTGGGACCCGAAAGATGG	down	0.0321186	-4.96045	0.0495721	457.156	14.6832	31.4177	12.6319	0	587.422	252.758	531.288	17	6	0	178	248	198	middle		22

## Sheet: P2
red is pvalue<0.001,orange is pvalue <0.01,blue is pvalue<0.05,green is pvalue <0.1.
Index	miR_name	miR_seq	up/down	fold_change(Jun_CY(mean)/Dec_CY(mean))	log2(fold_change)	pvalue(t_test)	Dec_CY(mean)	Jun_CY(mean)	Dec_CY/Dec_CY1(norm)	Dec_CY/Dec_CY2(norm)	Dec_CY/Dec_CY3(norm)	Jun_CY/Jun_CY1(norm)	Jun_CY/Jun_CY2(norm)	Jun_CY/Jun_CY3(norm)	Dec_CY/Dec_CY1(raw)	Dec_CY/Dec_CY2(raw)	Dec_CY/Dec_CY3(raw)	Jun_CY/Jun_CY1(raw)	Jun_CY/Jun_CY2(raw)	Jun_CY/Jun_CY3(raw)	Expression level
1	PC-3p-44579_130	CTGTTGTTTTCTGATGTC	up	inf	inf	0.000187828	0	37.9054	0	0	0	38.8101	37.8956	37.0104	0	0	0	21	18	15	middle	1
2	efu-mir-9277-p3_1ss2TC	ACTGGGGTCTCCCCGCGC	up	7.31526	2.87091	0.000354602	16.7709	122.684	9.042	12.437	28.8337	134.911	122.108	111.031	51	98	107	73	58	45	middle	2
3	bta-miR-32_R-3	TATTGCACATGACTAAGTTG	down	0.362732	-1.46302	0.000425376	478.752	173.659	445.895	514.741	475.621	194.051	193.689	133.237	2515	4056	1765	105	92	54	middle	3
4	mmu-miR-5119_L+2R-1	CTCATCTCATCCTGGGGCTG	up	inf	inf	0.00113738	0	165.827	0	0	0	170.025	154.741	172.715	0	0	0	92	73.5	70	middle	4
5	mmu-miR-5126_R-2_1ss18CT	GCGGGCGGGGCCGGGGGTGG	up	7.66142	2.93761	0.00128651	29.0455	222.529	24.7325	47.7176	14.6863	190.354	237.9	239.334	139.5	376	54.5	103	113	97	middle	5
6	PC-3p-100727_44	TGCGGTAGAGCATCAGAGAACT	down	-inf	-inf	0.00165632	5.40238	0	4.96424	5.58397	5.65894	0	0	0	28	44	21	0	0	0	low	6
7	bta-miR-211_R+1	TTCCCTTTGTCATCCTTTGCCC	down	-inf	-inf	0.00209073	3.07232	0	3.1913	2.79199	3.23368	0	0	0	18	22	12	0	0	0	low	7
8	bta-mir-502b-p5	TAATTCTTGCTCCCCAGGTGAG	down	-inf	-inf	0.00216111	6.43727	0	6.73718	5.83779	6.73684	0	0	0	38	46	25	0	0	0	middle	8
9	bta-miR-503-5p_R+3	TAGCAGCGGGAACAGTACTGCAG	down	-inf	-inf	0.00225031	1.47706	0	1.41835	1.39599	1.61684	0	0	0	8	11	6	0	0	0	low	9
11	PC-5p-139062_28	ACACCAAGCTGTAGGTCTGAGC	down	-inf	-inf	0.00281275	2.75854	0	2.83671	2.47471	2.96421	0	0	0	16	19.5	11	0	0	0	low	10
12	mmu-mir-6240-p3_1ss15TG	CGGCGGGTGTTGACGCGATG	up	5.14821	2.36407	0.00288643	28.63	147.394	23.0482	50.4461	12.3958	148.772	123.161	170.248	130	397.5	46	80.5	58.5	69	middle	11
13	bta-miR-664b_R+1	TATTCATTTATCTCCCAGCCTACA	down	0.21313	-2.2302	0.00389406	171.951	36.6478	187.4	138.203	190.248	62.8354	27.3691	19.7389	1057	1089	706	34	13	8	middle	12
14	bta-miR-2285bt	AAAAAGTTCATTTGGGTTGTCT	down	-inf	-inf	0.00415664	3.25546	0	2.83671	3.42653	3.50316	0	0	0	16	27	13	0	0	0	middle	13
15	bta-miR-193b_R-2	AACTGGCCCACAAAGTCCCGCT	down	-inf	-inf	0.00492475	8.75218	0	9.57389	9.13741	7.54526	0	0	0	54	72	28	0	0	0	middle	14
16	bta-miR-98	TGAGGTAGTAAGTTGTATTGTT	down	0.256921	-1.9606	0.00592064	557.591	143.257	619.865	611.242	441.667	240.253	103.16	86.3575	3496.25	4816.4	1639	130	49	35	middle	15
17	mmu-miR-5119_1ss19GT	CATCTCATCCTGGGGCTGT	up	inf	inf	0.00592076	0	41.7255	0	0	0	42.5063	35.7903	46.8798	0	0	0	23	17	19	middle	16
18	PC-5p-138737_28	AGGGTTCTCTTTCCTGCTT	up	inf	inf	0.00614031	0	14.6896	0	0	0	16.6329	12.6319	14.8041	0	0	0	9	6	6	middle	17
19	mdo-miR-26-5p_R+1_1ss10TC	TTCAAGTAACCCAGGATAGGCT	down	-inf	-inf	0.00633119	2.75998	0	3.10265	2.34781	2.82947	0	0	0	17.5	18.5	10.5	0	0	0	low	18
20	PC-3p-90609_51	AGGGGCCGAGGAACCAAA	up	inf	inf	0.0069055	0	30.8336	0	0	0	29.5696	35.7903	27.1409	0	0	0	16	17	11	middle	19
21	PC-5p-623767_5	TAGATCCTGAAACCGTGTG	up	inf	inf	0.00696944	0	10.7013	0	0	0	9.2405	10.5266	12.3368	0	0	0	5	5	5	middle	20
23	hsa-miR-4448_R-1_1ss6CG	GGCTCGTTGGTCTAGGGGT	down	-inf	-inf	0.00763053	0.687831	0	0.62053	0.634542	0.80842	0	0	0	3.5	5	3	0	0	0	middle	21
24	chi-miR-136-3p_L+1	CATCATCGTCTCAAATGAGTCT	down	-inf	-inf	0.00810805	2.3022	0	2.48212	2.53817	1.88631	0	0	0	14	20	7	0	0	0	middle	22
25	PC-5p-53217_104	TCCCTGTGTTCTAGTGGTTAGGA	down	-inf	-inf	0.00877446	4.36401	0	3.54588	4.69561	4.85052	0	0	0	20	37	18	0	0	0	middle	23
26	bta-miR-181d_R+1	AACATTCATTGTTGTCGGTGGGTT	down	-inf	-inf	0.00896841	11.1256	0	13.238	9.89886	10.24	0	0	0	74.6667	78	38	0	0	0	middle	24
27	bta-miR-652_R+1	AATGGCGCCACTAGGGTTGTGT	down	0.395611	-1.33784	0.00972747	1279.75	506.286	1218.19	1408.18	1212.9	271.671	595.804	651.382	6871	11096	4501	147	283	264	high	25
28	bta-miR-26b	TTCAAGTAATTCAGGATAGGTT	down	0.30649	-1.70609	0.00976712	12910.9	3957.08	11742.8	15157.6	11832.5	6878.01	2639.36	2353.86	66233.3	119437	43909.7	3721.67	1253.67	954	high	26
29	eca-mir-1543-p3_1ss21AG	TCCTAGTCTGGGTGCAAACAGTT	down	-inf	-inf	0.0101306	5.99348	0	4.78694	6.72615	6.46736	0	0	0	27	53	24	0	0	0	low	27
30	bta-miR-2285bb_R-2	GAAAGTTTGTTGGGGTTTTT	down	-inf	-inf	0.0112129	1.68858	0	1.41835	2.03054	1.61684	0	0	0	8	16	6	0	0	0	low	28
31	chi-miR-532-3p_R+1	CCTCCCACACCCAAGGCTTGCA	down	0.248234	-2.01023	0.011564	47.0878	11.6888	39.3593	56.0935	45.8105	20.3291	14.7372	0	222	442	170	11	7	0	middle	29
32	PC-3p-39791_149	GTAGGCAGTTTGACTGGG	up	124.806	6.96354	0.0117329	0.709177	88.5093	2.12753	0	0	88.7088	105.266	71.5534	12	0	0	48	50	29	middle	30
33	oan-miR-103-3p_R+1	AGCAGCATTGTACAGGGCTATGAG	down	-inf	-inf	0.0119641	2.412	0	2.74806	2.60162	1.88631	0	0	0	15.5	20.5	7	0	0	0	low	31
34	bta-miR-11975_L-1R+1	GCGGCGGCGGCGCCGGGGCG	down	-inf	-inf	0.0120492	8.09553	0	6.47124	8.24905	9.56631	0	0	0	36.5	65	35.5	0	0	0	low	32
35	bta-miR-2285ad_1ss8AG	AAAACCCGAATGAACTTTTTGG	up	9.3571	3.22606	0.0124357	0.379633	3.55227	0	1.00416	0.134737	4.62025	3.15797	2.87858	0	7.9125	0.5	2.5	1.5	1.16667	low	33
36	bta-miR-107_R-1	AGCAGCATTGTACAGGGCTAT	down	0.461911	-1.11431	0.0124732	1195.46	552.195	1093.55	1247.76	1245.06	427.527	758.615	470.443	6168	9832	4620.33	231.333	360.333	190.667	high	34
37	PC-5p-145322_26	AGCTCTGGGGATTGGCAAA	up	inf	inf	0.0130081	0	18.6463	0	0	0	14.7848	18.9478	22.2062	0	0	0	8	9	9	middle	35
38	bta-miR-500	TAATCCTTGCTACCTGGGTGAGA	down	0.479773	-1.05958	0.0144914	64.6179	31.0019	55.4931	74.4953	63.8652	33.2658	40.001	19.7389	313	587	237	18	19	8	middle	36
39	bta-miR-186	CAAAGAATTCTCCTTTTGGGCT	up	2.54548	1.34794	0.0145873	9159.38	23315	10548.1	8093.71	8836.31	19044.7	25101.7	25798.7	59495	63776	32791	10305	11923	10456	high	37
40	mmu-let-7k_R+2_1ss9GT	TGAGGTAGTAGGTTGTGTGCA	down	-inf	-inf	0.0147008	1.31656	0	1.06377	1.26908	1.61684	0	0	0	6	10	6	0	0	0	low	38
41	PC-3p-53937_102	CCCTCGGGAGGGCGCGCGGG	up	inf	inf	0.0158805	0	56.8597	0	0	0	44.3544	69.4754	56.7492	0	0	0	24	33	23	middle	39
42	hsa-miR-652-5p_L+1R-4	ACAACCCTAGGAGAGGGTGCCA	down	-inf	-inf	0.0175796	8.42428	0	8.68742	6.34542	10.24	0	0	0	49	50	38	0	0	0	middle	40
43	cgr-miR-1260_R+2_2	ATCCCACCGCTGCCACCAAT	down	-inf	-inf	0.01826	1.81142	0	1.68429	1.45945	2.29052	0	0	0	9.5	11.5	8.5	0	0	0	low	41
44	cgr-miR-1260_R+2_1	ATCCCACCGCTGCCACCAAA	down	-inf	-inf	0.01826	1.81142	0	1.68429	1.45945	2.29052	0	0	0	9.5	11.5	8.5	0	0	0	low	42
45	cgr-miR-1260_R+2_3	ATCCCACCGCTGCCACCATA	down	-inf	-inf	0.01826	1.81142	0	1.68429	1.45945	2.29052	0	0	0	9.5	11.5	8.5	0	0	0	low	43
46	mmu-mir-6240-p3_1ss13TG_3	GCGGGTGTTGACGCGATGTGAT	up	4.33715	2.11675	0.0191423	17.3264	75.147	14.0949	30.2042	7.67999	97.9493	62.1068	65.385	79.5	238	28.5	53	29.5	26.5	middle	44
47	mmu-mir-6240-p3_1ss13TG_1	GCGGGTGTTGACGCGATGT	up	4.33715	2.11675	0.0191423	17.3264	75.147	14.0949	30.2042	7.67999	97.9493	62.1068	65.385	79.5	238	28.5	53	29.5	26.5	middle	45
48	bta-miR-205_R+1	TCCTTCATTCCACCGGAGTCTGT	down	0.146081	-2.77516	0.0194602	187.052	27.3247	245.198	155.082	160.876	9.2405	50.5275	22.2062	1383	1222	597	5	24	9	middle	46
49	bta-mir-12016-p5	TACAGCATACTGATTTGACTT	down	-inf	-inf	0.0196209	3.00973	0	3.36859	2.15744	3.50316	0	0	0	19	17	13	0	0	0	middle	47
50	bta-miR-2285bo_R+1_1ss16AG	TGAAAAGTTCGTTCGGGTTTTC	down	-inf	-inf	0.0196938	5.30015	0	4.43236	4.66389	6.80421	0	0	0	25	36.75	25.25	0	0	0	middle	48
51	PC-3p-178899_19	CAAGCTCTTGATTGAAGTC	up	inf	inf	0.0199378	0	17.2046	0	0	0	20.3291	18.9478	12.3368	0	0	0	11	9	5	middle	49
52	bta-miR-151-5p	TCGAGGAGCTCACAGTCTAGT	up	2.08345	1.05898	0.0202054	2185.21	4552.78	3150.61	1607.23	1797.79	4915.95	4846.43	3895.96	17770.5	12664.5	6671.5	2660	2302	1579	high	50
53	hsa-miR-7977_1ss6AG	TTCCCGGCCAACGCACCA	up	16.1448	4.013	0.0207501	6.78389	109.525	10.2831	3.87071	6.19789	83.1645	136.845	108.564	58	30.5	23	45	65	44	middle	51
54	chi-miR-2284b_1ss10TC	TGAAAAGTTCGTTCGGGTTA	down	-inf	-inf	0.0209084	1.53269	0	1.41835	1.96708	1.21263	0	0	0	8	15.5	4.5	0	0	0	low	52
55	PC-3p-13792_513	GCGGTGACAGTGGGCAGCA	up	inf	inf	0.0209775	0	73.1496	0	0	0	81.3164	86.3179	51.8145	0	0	0	44	41	21	middle	53
56	PC-3p-9646_763	AAGTGGTACGTGAGCTGG	up	4864.32	12.248	0.0212141	0.253817	1234.65	0	0.761451	0	1047.87	1600.04	1056.03	0	6	0	567	760	428	high	54
57	bta-miR-2478_L-2	ATCCCACTTCTGACACCA	up	6.56247	2.71424	0.0212266	106.9	701.528	100.349	125.766	94.5852	539.645	713.701	851.238	566	991	351	292	339	345	middle	55
58	mmu-miR-26a-2-3p_R-1_1ss4GA	CCTATTCTTGATTACTTGTTT	down	-inf	-inf	0.0216617	12.8076	0	9.92848	12.0563	16.4379	0	0	0	56	95	61	0	0	0	middle	56
59	bta-miR-365-3p	TAATGCCCCTAAAAATCCTTAT	down	0.348182	-1.52208	0.021788	98.9667	34.4585	81.378	122.149	93.3726	24.9494	38.9483	39.4777	459	962.5	346.5	13.5	18.5	16	middle	57
60	chi-let-7f-3p_R-1	CTATACAATCTATTGCCTTCC	down	0.172097	-2.5387	0.0218872	20.3888	3.50886	16.1338	19.1632	25.8695	0	10.5266	0	91	151	96	0	5	0	middle	58
61	PC-5p-68875_74	AGGCGGAGGAGAAGAAAAC	up	inf	inf	0.0222798	0	42.4463	0	0	0	29.5696	48.4222	49.3471	0	0	0	16	23	20	middle	59
62	PC-5p-1540_4872	GTCGGAGCTGGGTGGGGCCG	up	inf	inf	0.0228772	0	1833.09	0	0	0	1607.85	2393.74	1497.69	0	0	0	870	1137	607	high	60
64	oan-miR-103-3p_R+1_1ss23AT	AGCAGCATTGTACAGGGCTATGTG	down	-inf	-inf	0.023857	0.936722	0	0.709177	0.888359	1.21263	0	0	0	4	7	4.5	0	0	0	low	61
65	mmu-mir-5110-p5_1ss18GC	AGAGGGTGGTGGAATTTC	up	223.871	7.80653	0.0242517	0.169211	37.8816	0	0.507634	0	26.7975	47.3696	39.4777	0	4	0	14.5	22.5	16	middle	62
66	mmu-mir-5124a-p5_1ss6CA	GGGTCAAGTGACTAAGAGC	up	inf	inf	0.0249612	0	997.135	0	0	0	1153.21	1162.13	676.056	0	0	0	624	552	274	middle	63
67	hsa-miR-200c-5p	CGTCTTACCCAGCAGTGTTTGG	down	-inf	-inf	0.0259343	4.46415	0	5.49612	3.0458	4.85052	0	0	0	31	24	18	0	0	0	middle	64
68	PC-3p-970_7371	GCGGTCGGGCGGCGGCGGTC	up	inf	inf	0.0263171	0	4328.74	0	0	0	3330.28	5718.03	3937.9	0	0	0	1802	2716	1596	high	65
69	PC-3p-35657_171	CTGAGCTGGGTGGGGCCGC	up	inf	inf	0.0265912	0	170.849	0	0	0	129.367	225.269	157.911	0	0	0	70	107	64	middle	66
70	chi-miR-218	TTGTGCTTGATCTAACCATGT	down	-inf	-inf	0.027213	2.98177	0	2.36392	3.97646	2.60491	0	0	0	13.3333	31.3333	9.66667	0	0	0	low	67
71	bta-miR-218_R-1	TTGTGCTTGATCTAACCATGT	down	-inf	-inf	0.027213	2.98177	0	2.36392	3.97646	2.60491	0	0	0	13.3333	31.3333	9.66667	0	0	0	low	68
72	chi-miR-30d-3p_L+1	CTTTCAGTCAGATGTTTGCTGC	up	4.88964	2.28973	0.0276128	10.1122	49.445	9.57389	17.2595	3.50316	62.8354	33.685	51.8145	54	136	13	34	16	21	middle	69
73	PC-5p-25882_252	CCCCACTGTCTCCAGGACA	up	inf	inf	0.0286152	0	36.2572	0	0	0	46.2025	37.8956	24.6736	0	0	0	25	18	10	middle	70
74	PC-5p-38916_153	GGTGGGCGTAGTTCAGTT	up	inf	inf	0.0288563	0	98.9345	0	0	0	64.6835	113.687	118.433	0	0	0	35	54	48	middle	71
75	hsa-miR-574-3p	CACGCTCATGCACACACCCACA	down	0.444027	-1.17128	0.0292391	2032.52	902.496	1571.18	2146.4	2379.99	1140.28	1145.29	421.918	8862	16913	8832	617	544	171	high	72
76	PC-5p-145712_26	GAGATCGGAAGGAACACCA	down	-inf	-inf	0.0292963	2.30506	0	3.014	2.28435	1.61684	0	0	0	17	18	6	0	0	0	low	73
77	PC-5p-143668_26	ATCAGGAGGTTGGCTTAGA	up	inf	inf	0.0294287	0	29.9762	0	0	0	27.7215	40.001	22.2062	0	0	0	15	19	9	middle	74
78	PC-3p-59767_89	CGGGCTTAGATGAGGGGTG	up	inf	inf	0.0298075	0	83.8415	0	0	0	60.9873	111.582	78.9554	0	0	0	33	53	32	middle	75
79	hsa-miR-339-5p_2ss22CT23GA	TCCCTGTCCTCCAGGAGCTCATA	down	-inf	-inf	0.0303375	3.35131	0	3.98912	2.15744	3.90737	0	0	0	22.5	17	14.5	0	0	0	low	76
80	chi-let-7g-3p_1ss22CT	CTGTACAGGCCACTGCCTTGCT	down	-inf	-inf	0.030511	7.81567	0	10.4604	5.71088	7.27578	0	0	0	59	45	27	0	0	0	middle	77
81	bta-miR-12034_L-1_1ss19TG	CCCGGGGAGCCCGGCGGG	down	0.147416	-2.76203	0.0305293	90.6643	13.3654	68.2583	78.4294	125.305	29.5696	10.5266	0	385	618	465	16	5	0	middle	78
82	hsa-miR-1260a	ATCCCACCTCTGCCACCA	down	-inf	-inf	0.0308969	1.02394	0	0.709177	1.01527	1.34737	0	0	0	4	8	5	0	0	0	low	79
83	mmu-miR-101c_L+1R+2	TACAGTACTGTGATAACTGATC	down	-inf	-inf	0.0314042	6.10132	0	4.25506	5.9647	8.0842	0	0	0	24	47	30	0	0	0	low	80
84	hsa-miR-32-3p_R-1	CAATTTAGTGTGTGTGATATT	down	-inf	-inf	0.0320815	4.22831	0	4.78694	5.20325	2.69473	0	0	0	27	41	10	0	0	0	middle	81
85	hsa-miR-339-5p_R-1_1ss22CT	TCCCTGTCCTCCAGGAGCTCAT	down	0.491831	-1.02377	0.0321607	69.4223	34.144	58.1525	84.9017	65.2126	48.9747	26.3164	27.1409	328	669	242	26.5	12.5	11	middle	82
86	PC-5p-32159_194	CGATGGGGGTCCCAGGGA	up	inf	inf	0.03247	0	101.129	0	0	0	96.1012	71.5807	135.705	0	0	0	52	34	55	middle	83
88	bta-miR-182_R-2	TTTGGCAATGGTAGAACTCACA	up	2.13946	1.09724	0.0331534	252.094	539.345	340.937	114.345	301.002	506.379	480.012	631.643	1923	901	1117	274	228	256	middle	84
89	PC-3p-38907_153	GTCATTCCTTCCGGCCTGC	up	inf	inf	0.0331694	0	120.22	0	0	0	75.7721	136.845	148.041	0	0	0	41	65	60	middle	85
90	mdo-miR-429_R+1	TAATACTGTCTGGTAATGCCA	down	-inf	-inf	0.0332408	39.3591	0	40.0685	26.27	51.7389	0	0	0	226	207	192	0	0	0	middle	86
91	bta-miR-2284m_R+1_1ss9TC	GAAAAGTTCGTTCGGGTTTTC	down	-inf	-inf	0.0335712	1.22239	0	0.975118	1.68154	1.01053	0	0	0	5.5	13.25	3.75	0	0	0	low	87
92	sha-miR-200c_R+4_2	TAATACTGCCGGGTAACGATGGA	down	-inf	-inf	0.0336888	2.64643	0	2.65941	1.77672	3.50316	0	0	0	15	14	13	0	0	0	low	88
93	sha-miR-200c_R+4_1	TAATACTGCCGGGTAACGATGAA	down	-inf	-inf	0.0336888	2.64643	0	2.65941	1.77672	3.50316	0	0	0	15	14	13	0	0	0	low	89
94	PC-5p-27278_236	TTCTATGGAGAGTTTGAT	up	350.412	8.45291	0.0349071	0.538947	188.853	0	0	1.61684	201.443	244.216	120.9	0	0	6	109	116	49	middle	90
95	bta-miR-2285de	AAAAGTTCTTTCAGGTTTTTCT	down	-inf	-inf	0.0358771	7.83848	0	10.0006	4.89174	8.62315	0	0	0	56.4066	38.5455	32	0	0	0	middle	91
96	PC-3p-49694_113	AGGCGCGATGCCGTGCGGG	up	inf	inf	0.036853	0	129.304	0	0	0	81.3164	168.425	138.172	0	0	0	44	80	56	middle	92
97	chi-miR-92a-5p_1ss12AG	AGGTTGGGATCGGTTGCAATGCT	up	6.93022	2.7929	0.0369079	6.4286	44.5516	6.028	7.86832	5.38947	29.5696	54.7382	49.3471	34	62	20	16	26	20	middle	93
98	mdo-miR-22-3p	AAGCTGCCAGTTGAAGAACTGC	down	0.0607135	-4.04184	0.037561	442.845	26.8867	369.481	347.348	611.705	9.2405	29.4744	41.9451	2084	2737	2270	5	14	17	middle	94
99	oan-miR-16b-5p_L+1	CTAGCAGCACGTAAATATTGGTG	down	-inf	-inf	0.0383011	3.56351	0	2.12753	4.25143	4.31158	0	0	0	12	33.5	16	0	0	0	low	95
100	bta-miR-195	TAGCAGCACAGAAATATTGGCA	down	-inf	-inf	0.038601	4.26998	0	5.67341	4.4418	2.69473	0	0	0	32	35	10	0	0	0	low	96
102	PC-3p-803_8871	ACTGCTGGGGGTGATGGCG	up	inf	inf	0.0395267	0	5290.43	0	0	0	3681.42	7353.86	4836.02	0	0	0	1992	3493	1960	high	97
103	mmu-mir-6240-p5	TCTGCCCAGTGCTCTGAA	up	36.2278	5.17902	0.0405568	52.1473	1889.18	30.14	79.9523	46.3494	1683.62	1353.72	2630.2	170	630	172	911	643	1066	high	98
104	chi-miR-191-3p_L+1R-1_1ss21CT	GCTGCGCTTGGATTTCGTTCT	up	3.88203	1.95681	0.0408901	9.86576	38.2991	11.8787	16.3712	1.34737	27.7215	52.6328	34.543	67	129	5	15	25	14	middle	99
105	PC-5p-31138_202	AAGCGGCACGCGAGCTGG	up	6.52026	2.70493	0.0421179	8.84902	57.698	17.7294	5.58397	3.23368	38.8101	80.0019	54.2819	100	44	12	21	38	22	middle	100
106	mmu-miR-6412_R-4_1ss15AT	TCGAAACCATCCTCTGCT	down	-inf	-inf	0.0425057	0.947729	0	0.797824	0.697996	1.34737	0	0	0	4.5	5.5	5	0	0	0	low	101
107	mdo-miR-22-3p_1ss7CT	AAGCTGTCAGTTGAAGAACTGC	down	-inf	-inf	0.0425329	2.08668	0	1.77294	1.5229	2.96421	0	0	0	10	12	11	0	0	0	low	102
108	bta-miR-2285cl	TAAAGTTCATTCGGGTTTTT	down	-inf	-inf	0.0427736	2.24247	0	3.1913	1.64981	1.88631	0	0	0	18	13	7	0	0	0	middle	103
109	bta-miR-11975_R+1	GGCGGCGGCGGCGCCGGGGCG	down	0.196932	-2.34423	0.0433641	12.529	2.46736	12.1447	11.2949	14.1474	0	0	7.40207	68.5	89	52.5	0	0	3	middle	104
110	bta-mir-2285aa-p5	CAAAAAGTTCGTCCAGATTTTT	down	-inf	-inf	0.0440109	3.75909	0	2.12753	4.5687	4.58105	0	0	0	12	36	17	0	0	0	low	105
111	hsa-mir-3976-p3_1ss16AT	AACCTTTACTGCAGCTTGACAT	up	inf	inf	0.0445686	0	18.8876	0	0	0	14.7848	14.7372	27.1409	0	0	0	8	7	11	middle	106
112	cja-miR-9984_1ss4CG	CGCGGCGGCGGCGGCGGC	up	121.787	6.92822	0.0452119	4.69944	572.334	4.96424	4.82252	4.31158	327.114	736.86	653.027	28	38	16	177	350	264.667	middle	107
115	hsa-miR-151b_R+3_2	TCGAGGAGCTCACAGTCTAGC	down	0.236571	-2.07966	0.0463675	114.322	27.0452	149.459	73.8607	119.646	35.1139	33.685	12.3368	843	582	444	19	16	5	middle	108
116	hsa-miR-151b_R+3_1	TCGAGGAGCTCACAGTCTAAA	down	0.236571	-2.07966	0.0463675	114.322	27.0452	149.459	73.8607	119.646	35.1139	33.685	12.3368	843	582	444	19	16	5	middle	109
117	PC-3p-44053_132	GTCATTCCTTCCGGCCTG	up	inf	inf	0.0469192	0	33.4757	0	0	0	18.481	40.001	41.9451	0	0	0	10	19	17	middle	110
118	oan-miR-27b-3p_R+1	TTCACAGTGGCTAAGTTCTGCG	down	-inf	-inf	0.0471192	8.05306	0	4.43236	10.0258	9.70105	0	0	0	25	79	36	0	0	0	middle	111
119	hsa-miR-4286_R+3	ACCCCACTCCTGGTACCATT	down	-inf	-inf	0.0476722	5.20252	0	4.25506	3.80725	7.54526	0	0	0	24	30	28	0	0	0	low	112
120	PC-5p-48365_117	TTGAGAGAACTCAGGAGAA	up	inf	inf	0.0484662	0	139.126	0	0	0	88.7088	197.899	130.77	0	0	0	48	94	53	middle	113
121	pal-miR-9226-5p_1ss4AG	TCAGGTCCCTGTTCGGGCGCCA	up	57.785	5.85262	0.0484672	0.206843	11.9524	0.62053	0	0	10.1646	8.42125	17.2715	3.5	0	0	5.5	4	7	middle	114
122	bta-miR-497_R-1	CAGCAGCACACTGTGGTTTGT	down	-inf	-inf	0.0487177	6.47392	0	4.78694	5.20325	9.43157	0	0	0	27	41	35	0	0	0	low	115
123	nle-miR-378d_R+2	ACTGGACTTGGAGTCAGAAGAC	down	-inf	-inf	0.0492841	2.612	0	1.59565	3.68034	2.56	0	0	0	9	29	9.5	0	0	0	low	116
124	PC-5p-32323_193	TTCTGGTTTGCTGGGGCT	up	inf	inf	0.0494497	0	199.816	0	0	0	184.81	128.424	286.213	0	0	0	100	61	116	middle	117
125	hsa-mir-636-p3_1ss18CG	CGCGCGGGCGGGGCCGGG	up	inf	inf	0.0495388	0	41.9254	0	0	0	35.1139	61.0541	29.6083	0	0	0	19	29	12	middle	118
126	bta-miR-374b_R-1	ATATAATACAACCTGCTAAGT	down	0.327549	-1.61022	0.0497894	352.572	115.484	332.604	378.568	346.543	232.861	56.8435	56.7492	1876	2983	1286	126	27	23	middle	119
127	mmu-miR-5124a_L-1_1ss5CA	GTCAAGTGACTAAGAGCAT	up	3965.63	11.9533	0.0498077	0.232665	922.664	0	0.697996	0	780.822	1343.19	643.98	0	5.5	0	422.5	638	261	high	120

## Sheet: P3
red is pvalue<0.001,orange is pvalue <0.01,blue is pvalue<0.05,green is pvalue <0.1.
Index	miR_name	miR_seq	up/down	fold_change(Dec_CY(mean)/Dec_Y(mean))	log2(fold_change)	pvalue(t_test)	Dec_Y(mean)	Dec_CY(mean)	Dec_CY/Dec_CY1(norm)	Dec_CY/Dec_CY2(norm)	Dec_CY/Dec_CY3(norm)	Dec_Y/Dec_Y1(norm)	Dec_Y/Dec_Y2(norm)	Dec_Y/Dec_Y3(norm)	Dec_CY/Dec_CY1(raw)	Dec_CY/Dec_CY2(raw)	Dec_CY/Dec_CY3(raw)	Dec_Y/Dec_Y1(raw)	Dec_Y/Dec_Y2(raw)	Dec_Y/Dec_Y3(raw)	Expression level
1	bta-miR-6524_R+1	TTACTCTGAGTAACCTAACTGT	up	inf	inf	0.000411912	0	115.421	115.064	111.553	119.646	0	0	0	649	879	444	0	0	0	middle	1
2	bta-miR-11975_L-1	GCGGCGGCGGCGCCGGGGC	up	inf	inf	0.00118104	0	48.666	47.1603	46.8292	52.0084	0	0	0	266	369	193	0	0	0	middle	2
3	cja-miR-9984_1ss4CG	CGCGGCGGCGGCGGCGGC	up	inf	inf	0.00177406	0	4.69944	4.96424	4.82252	4.31158	0	0	0	28	38	16	0	0	0	middle	3
4	hsa-miR-3085-3p_R+1	TCTGGCTGCTATGGCCCCCTCT	up	inf	inf	0.00179197	0	1.74014	1.68429	1.64981	1.88631	0	0	0	9.5	13	7	0	0	0	middle	4
5	chi-miR-148b-5p	GAAGTTCTGTTATACACTCAGGC	up	10.8455	3.43903	0.00185901	1.45926	15.8265	13.8289	18.021	15.6295	4.37779	0	0	78	142	58	6	0	0	middle	5
6	bta-miR-503-5p_R+3	TAGCAGCGGGAACAGTACTGCAG	up	inf	inf	0.00225031	0	1.47706	1.41835	1.39599	1.61684	0	0	0	8	11	6	0	0	0	low	6
7	hsa-miR-6089_L-6_1ss16GT	CGGGGTGGGTCGGGGCGG	down	0.271917	-1.87876	0.00227367	7.64106	2.07774	1.06377	2.47471	2.69473	7.29632	8.17184	7.45503	6	19.5	10	10	5	4	low	7
8	bta-miR-30b-3p_R-1	CTGGGAGGTGGATGTTTACT	up	10.0515	3.32933	0.00251777	1.21605	12.2231	14.1835	11.1679	11.3179	3.64816	0	0	80	88	42	5	0	0	middle	8
9	PC-5p-14546_484	TCCCTGGTCTAGTGGTTAGGATT	down	0.0656444	-3.92918	0.00306149	143.499	9.41989	7.97824	9.77195	10.5095	158.33	132.384	139.782	45	77	39	217	81	75	middle	9
10	bta-miR-2285bt	AAAAAGTTCATTTGGGTTGTCT	up	inf	inf	0.00415664	0	3.25546	2.83671	3.42653	3.50316	0	0	0	16	27	13	0	0	0	middle	10
11	PC-5p-1497_4989	GTGAAATTGTTGAAAGGGA	up	8.6943	3.12007	0.00448174	4.97002	43.2108	50.8834	40.4838	38.2652	0	0	14.9101	287	319	142	0	0	8	high	11
12	bta-miR-11975_R+1	GGCGGCGGCGGCGCCGGGGCG	up	inf	inf	0.00452392	0	12.529	12.1447	11.2949	14.1474	0	0	0	68.5	89	52.5	0	0	0	middle	12
13	chi-miR-98-3p_R-3	CTATACAACTTACTACTTT	up	inf	inf	0.00575383	0	7.52965	6.38259	8.12214	8.0842	0	0	0	36	64	30	0	0	0	middle	13
14	mmu-mir-6236-p5_1ss4CG	AATGAACTAGCCCTGAAAA	up	inf	inf	0.00661548	0	1.58947	1.68429	1.33254	1.75158	0	0	0	9.5	10.5	6.5	0	0	0	middle	14
15	mmu-mir-6236-p3_1ss4CG	AATGAACTAGCCCTGAAAATGGA	up	inf	inf	0.0072786	0	1.76304	1.507	2.03054	1.75158	0	0	0	8.5	16	6.5	0	0	0	middle	15
16	bta-miR-181d_R+1	AACATTCATTGTTGTCGGTGGGTT	up	inf	inf	0.00896841	0	11.1256	13.238	9.89886	10.24	0	0	0	74.6667	78	38	0	0	0	middle	16
17	bta-miR-2285bb_R-2	GAAAGTTTGTTGGGGTTTTT	up	inf	inf	0.0112129	0	1.68858	1.41835	2.03054	1.61684	0	0	0	8	16	6	0	0	0	low	17
19	bta-miR-11975_L-1R+1	GCGGCGGCGGCGCCGGGGCG	up	inf	inf	0.0120492	0	8.09553	6.47124	8.24905	9.56631	0	0	0	36.5	65	35.5	0	0	0	low	18
20	hsa-miR-652-5p_L+1R-4	ACAACCCTAGGAGAGGGTGCCA	up	6.92756	2.79235	0.0124028	1.21605	8.42428	8.68742	6.34542	10.24	3.64816	0	0	49	50	38	5	0	0	middle	19
21	mmu-mir-6236-p5_1	AAATGGATGGCGCTGGAGC	down	0.343791	-1.54039	0.0125947	31.7095	10.9014	6.73718	13.7061	12.261	24.8075	36.7733	33.5476	38	108	45.5	34	22.5	18	middle	20
22	mmu-mir-6236-p5_2	CCTGAAAATGGATGGCGCTGGAGC	down	0.343791	-1.54039	0.0125947	31.7095	10.9014	6.73718	13.7061	12.261	24.8075	36.7733	33.5476	38	108	45.5	34	22.5	18	middle	21
25	ssc-mir-1285-p5	GTAGTGGGATCGCGCCTGTGAA	down	0.176829	-2.49957	0.0139673	159.149	28.1421	14.1835	27.666	42.5768	199.919	134.018	143.509	80	218	158	274	82	77	middle	22
26	mmu-mir-6240-p5	TCTGCCCAGTGCTCTGAA	down	0.224765	-2.15351	0.0141617	232.008	52.1473	30.14	79.9523	46.3494	198.46	292.552	205.013	170	630	172	272	179	110	high	23
27	bta-miR-1277_R-1	TACGTAGATATATATGTATTT	up	inf	inf	0.0145472	0	2.21852	1.68429	2.41126	2.56	0	0	0	9.5	19	9.5	0	0	0	middle	24
28	mmu-let-7k_R+2_1ss9GT	TGAGGTAGTAGGTTGTGTGCA	up	inf	inf	0.0147008	0	1.31656	1.06377	1.26908	1.61684	0	0	0	6	10	6	0	0	0	low	25
29	bta-miR-196a	TAGGTAGTTTCATGTTGTTGGG	up	6.33318	2.66293	0.0152616	0.851237	5.39104	5.85071	4.12452	6.19789	2.55371	0	0	33	32.5	23	3.5	0	0	low	26
30	bta-miR-2285aa_R-1	AAAACTGGAACGAACTTTTGGG	up	6.80332	2.76624	0.0154403	2.67532	18.201	16.8429	23.4781	14.2821	8.02595	0	0	95	185	53	11	0	0	middle	27
31	bta-mir-12004-p3	GAGGGACAGAGAGCCAGGGC	down	0.0510865	-4.29091	0.0176709	9.10868	0.465331	0	1.39599	0	6.56669	11.4406	9.31879	0	11	0	9	7	5	middle	28
32	chi-miR-340-5p	TTATAAAGCAATGAGACTGATT	up	2.1538	1.10689	0.0177489	643.714	1386.43	1200.28	1617.57	1341.44	720.876	632.501	577.765	6770	12746	4978	988	387	310	high	29
33	chi-miR-27b-5p_R+1	AGAGCTTAGCTGATTGGTGAACA	up	6.02542	2.59106	0.0183289	1.21605	7.32723	9.042	6.47233	6.46736	3.64816	0	0	51	51	24	5	0	0	middle	30
35	ppy-mir-1268-p3_1ss9GA	GCGCCTGTAGTCCCAGCT	down	0.0478936	-4.38402	0.0190372	36.5252	1.74932	2.83671	2.41126	0	33.5631	29.4186	46.5939	16	19	0	46	18	25	middle	31
36	bta-miR-190a_R+1	TGATATGTTTGATATATTAGGTT	up	8.82586	3.14174	0.0192461	2.43211	21.4654	17.9067	17.3865	29.1031	7.29632	0	0	101	137	108	10	0	0	middle	32
37	bta-miR-7859	AAAAACTGGCAGCTTCATGTAA	up	inf	inf	0.0207926	0	8.64447	8.15553	11.041	6.73684	0	0	0	46	87	25	0	0	0	middle	33
38	chi-miR-2284b_1ss10TC	TGAAAAGTTCGTTCGGGTTA	up	inf	inf	0.0209084	0	1.53269	1.41835	1.96708	1.21263	0	0	0	8	15.5	4.5	0	0	0	low	34
39	bta-miR-12023_1ss17GA	CTCCTCCCGCCCCCCCAC	down	0.0177208	-5.81841	0.0212247	70.9642	1.25754	0	0	3.77263	50.3446	76.8153	85.7328	0	0	14	69	47	46	middle	35
40	hsa-mir-10527-p5_1ss17GC	TGTTGGGTGAACGGCTCT	down	0.181893	-2.45884	0.0227635	7.32139	1.33171	0	0.761451	3.23368	6.56669	9.80621	5.59127	0	6	12	9	6	3	low	36
41	chi-miR-18a-3p_R-2	ACTGCCCTAAGTGCTCCTTCT	up	inf	inf	0.0228179	0	0.968273	1.15241	1.07872	0.673684	0	0	0	6.5	8.5	2.5	0	0	0	low	37
42	chi-miR-30e-3p_R+1	CTTTCAGTCGGATGTTTACAGT	up	2.56663	1.35987	0.0240339	149.13	382.762	481.531	347.158	319.596	196.271	96.4277	154.692	2716	2735.5	1186	269	59	83	middle	38
43	PC-5p-681_10485	TCCCTGTGGTCTAGTGGTTAGGAT	down	0.127035	-2.97671	0.0247858	2011.74	255.561	194.137	259.147	313.398	2389.54	2203.13	1442.55	1095	2042	1163	3275	1348	774	high	39
44	bta-mir-2284y-1-p5	AAAAGTTCGTTCGGGTTTTT	up	4.59795	2.20099	0.0261802	1.77373	8.15554	8.98595	7.88274	7.59793	4.17714	1.14406	0	50.6838	62.1136	28.1955	5.725	0.7	0	middle	40
45	bta-miR-2284y_R-1	AAAAGTTCGTTCGGGTTTTT	up	4.59795	2.20099	0.0261802	1.77373	8.15554	8.98595	7.88274	7.59793	4.17714	1.14406	0	50.6838	62.1136	28.1955	5.725	0.7	0	middle	41
46	bta-miR-2285av	AAAAGTTCGTTCGGGTTTTT	up	4.59795	2.20099	0.0261802	1.77373	8.15554	8.98595	7.88274	7.59793	4.17714	1.14406	0	50.6838	62.1136	28.1955	5.725	0.7	0	middle	42
47	bta-miR-375_L-1	TTTGTTCGTTCGGCTCGCGTGA	down	0.461039	-1.11704	0.0262793	8550.8	3942.25	4357.71	2496.16	4972.86	10589.1	7818.82	7244.43	24579	19669	18454	14513	4784	3887	high	43
48	mmu-miR-5100_L+2R-1	GTTCGAATCCCAGCGGTGCCTC	down	0.0101015	-6.62928	0.0271475	218.61	2.20829	3.27994	0.380725	2.96421	230.564	150.362	274.904	18.5	3	11	316	92	147.5	middle	44
49	chi-miR-671-3p	TCCGGTTCTCAGGGCTCCACC	up	inf	inf	0.0277171	0	2.46855	1.95024	3.29962	2.15579	0	0	0	11	26	8	0	0	0	middle	45
50	ssc-mir-4332-p3_1ss18TA	CGCGGGGGTGGGCGGGCA	down	0.0666607	-3.90702	0.0288487	21.8239	1.45479	0.709177	1.90363	1.75158	15.3223	27.7843	22.3651	4	15	6.5	21	17	12	middle	46
51	PC-5p-145712_26	GAGATCGGAAGGAACACCA	up	inf	inf	0.0292963	0	2.30506	3.014	2.28435	1.61684	0	0	0	17	18	6	0	0	0	low	47
52	bta-miR-32_R-3	TATTGCACATGACTAAGTTG	up	2.15919	1.11049	0.0299881	221.727	478.752	445.895	514.741	475.621	310.093	232.08	123.008	2515	4056	1765	425	142	66	middle	48
53	hsa-miR-339-5p_2ss22CT23GA	TCCCTGTCCTCCAGGAGCTCATA	up	inf	inf	0.0303375	0	3.35131	3.98912	2.15744	3.90737	0	0	0	22.5	17	14.5	0	0	0	low	49
55	ssc-miR-1285_L-1R+1	TGGGCAACATAGCGAGACCCCGTC	down	0.0814453	-3.61802	0.0304999	12556	1022.63	740.735	493.928	1833.23	8241.19	15336.9	14090	4178	3892	6803	11295	9384	7560	high	50
56	bta-miR-12030_L-1_1ss10CG	CCGGGGCCGGGAGCGGCC	down	0.13098	-2.93258	0.0305491	140.942	18.4606	11.8787	9.0105	34.4926	90.4743	168.34	164.011	67	71	128	124	103	88	middle	51
57	mmu-miR-345-3p_L+1_1ss23CA	CCCTGAACTAGGGGTCTGGAGAA	up	inf	inf	0.0324213	0	4.1479	2.65941	5.20325	4.58105	0	0	0	15	41	17	0	0	0	middle	52
58	efu-mir-9277-p3_1ss2TC	ACTGGGGTCTCCCCGCGC	down	0.15476	-2.6919	0.0330654	108.367	16.7709	9.042	12.437	28.8337	147.386	88.2559	89.4604	51	98	107	202	54	48	middle	53
59	sha-miR-200c_R+4_2	TAATACTGCCGGGTAACGATGGA	up	inf	inf	0.0336888	0	2.64643	2.65941	1.77672	3.50316	0	0	0	15	14	13	0	0	0	low	54
60	sha-miR-200c_R+4_1	TAATACTGCCGGGTAACGATGAA	up	inf	inf	0.0336888	0	2.64643	2.65941	1.77672	3.50316	0	0	0	15	14	13	0	0	0	low	55
61	PC-5p-39804_149	AATGAAGTAAGTCAGACAGAGC	up	inf	inf	0.0341788	0	8.24193	5.14153	10.1527	9.43157	0	0	0	29	80	35	0	0	0	middle	56
62	oan-miR-1386	CTCCTGGCTGGCTCGCCA	down	0.315737	-1.6632	0.0347687	61.5359	19.4292	23.0482	22.8435	12.3958	43.0483	67.0091	74.5503	130	180	46	59	41	40	middle	57
63	bta-miR-2285de	AAAAGTTCTTTCAGGTTTTTCT	up	inf	inf	0.0358771	0	7.83848	10.0006	4.89174	8.62315	0	0	0	56.4066	38.5455	32	0	0	0	middle	58
64	bta-miR-17-3p_R+2	ACTGCAGTGAAGGCACTTGTAG	up	2.57286	1.36337	0.0359555	20.4946	52.7298	37.7637	55.0783	65.3473	26.6316	10.6234	24.2288	213	434	242.5	36.5	6.5	13	middle	59
65	bta-miR-130a_R-2	CAGTGCAATGTTAAAAGGGC	up	5.76159	2.52647	0.0360663	1.21605	7.0064	5.31883	9.77195	5.92842	3.64816	0	0	30	77	22	5	0	0	middle	60
66	PC-3p-67666_76	CTGGACGCTAGCCGGGCCCG	down	0.011994	-6.38154	0.0361539	29.5638	0.354588	1.06377	0	0	24.8075	22.8812	41.0027	6	0	0	34	14	22	middle	61
67	bta-miR-195	TAGCAGCACAGAAATATTGGCA	up	inf	inf	0.038601	0	4.26998	5.67341	4.4418	2.69473	0	0	0	32	35	10	0	0	0	low	62
68	bta-miR-199c_L-1R+2	ACAGTAGTCTGCACATTGGTT	down	0.1436	-2.79987	0.0390754	19.1495	2.74987	2.74806	1.45945	4.0421	12.7686	19.6124	25.0675	15.5	11.5	15	17.5	12	13.45	middle	63
69	eca-miR-199a-3p_R-1	ACAGTAGTCTGCACATTGGTT	down	0.1436	-2.79987	0.0390754	19.1495	2.74987	2.74806	1.45945	4.0421	12.7686	19.6124	25.0675	15.5	11.5	15	17.5	12	13.45	middle	64
70	bta-miR-6516_R+3	TTTGCAGTAACAGGTGTGAACATT	up	7.11992	2.83186	0.0397966	1.21605	8.65819	11.8787	5.20325	8.89263	3.64816	0	0	67	41	33	5	0	0	middle	65
71	bta-miR-504_R-1	AGACCCTGGTCTGCACTCTGT	up	inf	inf	0.040051	0	2.02986	1.95024	2.79199	1.34737	0	0	0	11	22	5	0	0	0	middle	66
72	mdo-miR-22-3p_1ss7CT	AAGCTGTCAGTTGAAGAACTGC	up	inf	inf	0.0425329	0	2.08668	1.77294	1.5229	2.96421	0	0	0	10	12	11	0	0	0	low	67
73	bta-miR-11972_R-2_1ss4GC	GGGCCGGGAGCGGCCGGGG	down	0.0527255	-4.24536	0.0426698	2905.91	153.215	93.9659	109.141	256.539	1721.93	3590.71	3405.09	530	860	952	2360	2197	1827	high	68
74	bta-miR-2285cl	TAAAGTTCATTCGGGTTTTT	up	inf	inf	0.0427736	0	2.24247	3.1913	1.64981	1.88631	0	0	0	18	13	7	0	0	0	middle	69
75	hsa-miR-181a-2-3p_R-1_1ss6TC	ACCACCGACCGTTGACTGTAC	up	3.44669	1.78521	0.0428911	13.2987	45.8366	32.2675	47.8445	57.3979	28.4556	11.4406	0	182	377	213	39	7	0	middle	70
77	hsa-miR-23a-5p_R-2	GGGGTTCCTGGGGATGGGAT	up	5.89876	2.56041	0.0437931	3.72752	21.9877	15.7792	18.6555	31.5284	0	0	11.1825	89	147	117	0	0	6	middle	71
78	bta-mir-2285aa-p5	CAAAAAGTTCGTCCAGATTTTT	up	inf	inf	0.0440109	0	3.75909	2.12753	4.5687	4.58105	0	0	0	12	36	17	0	0	0	low	72
79	mmu-miR-5100_L+2R-1_1ss17TG	GTTCGAATCCCAGCGGGGCCTC	down	-inf	-inf	0.04679	8.40475	0	0	0	0	12.0389	5.72029	7.45503	0	0	0	16.5	3.5	4	middle	73
80	bta-miR-6120-3p	TATGTTGGACAACGTGGATAGC	up	9.86954	3.30298	0.047019	1.94568	19.203	18.9705	11.4218	27.2168	5.83705	0	0	107	90	101	8	0	0	middle	74
81	bta-miR-497_R-1	CAGCAGCACACTGTGGTTTGT	up	inf	inf	0.0487177	0	6.47392	4.78694	5.20325	9.43157	0	0	0	27	41	35	0	0	0	low	75
82	nle-miR-378d_R+2	ACTGGACTTGGAGTCAGAAGAC	up	inf	inf	0.0492841	0	2.612	1.59565	3.68034	2.56	0	0	0	9	29	9.5	0	0	0	low	76
83	hsa-miR-30c-1-3p_R-2	CTGGGAGAGGGTTGTTTACT	up	inf	inf	0.0494051	0	4.81238	6.38259	2.66508	5.38947	0	0	0	36	21	20	0	0	0	middle	77
84	chi-miR-181c-3p_R-1	ACCATCGACCGTTGAGTGGAC	up	inf	inf	0.0495894	0	5.95094	8.68742	4.31489	4.85052	0	0	0	49	34	18	0	0	0	middle	78

## Sheet: P4
red is pvalue<0.001,orange is pvalue <0.01,blue is pvalue<0.05,green is pvalue <0.1.
Index	miR_name	miR_seq	up/down	fold_change(Jun_Y(mean)/Dec_Y(mean))	log2(fold_change)	pvalue(t_test)	Dec_Y(mean)	Jun_Y(mean)	Dec_Y/Dec_Y1(norm)	Dec_Y/Dec_Y2(norm)	Dec_Y/Dec_Y3(norm)	Jun_Y/Jun_Y1(norm)	Jun_Y/Jun_Y2(norm)	Jun_Y/Jun_Y3(norm)	Dec_Y/Dec_Y1(raw)	Dec_Y/Dec_Y2(raw)	Dec_Y/Dec_Y3(raw)	Jun_Y/Jun_Y1(raw)	Jun_Y/Jun_Y2(raw)	Jun_Y/Jun_Y3(raw)	Expression level
1	bta-miR-652_R+1	AATGGCGCCACTAGGGTTGTGT	down	0.364746	-1.45504	0.000313816	1077.27	392.93	995.218	1101.56	1135.03	452.117	383.214	343.459	1364	674	609	137	376	128	high	1
2	PC-5p-1462_5078	CAGGGCTCTGCTAAGTCG	up	inf	inf	0.00185834	0	3175.92	0	0	0	3405.73	3190.56	2931.47	0	0	0	1032	3130.5	1092.5	high	2
3	PC-5p-14546_484	TCCCTGGTCTAGTGGTTAGGATT	down	-inf	-inf	0.00287964	143.499	0	158.33	132.384	139.782	0	0	0	217	81	75	0	0	0	middle	3
5	hsa-miR-574-3p	CACGCTCATGCACACACCCACA	down	0.430218	-1.21686	0.00532304	2626.43	1129.94	2839.73	2217.84	2821.73	973.536	1450.3	965.978	3892	1357	1514	295	1423	360	high	4
7	bta-let-7g	TGAGGTAGTAGTTTGTACAGTT	down	0.467758	-1.09617	0.00723168	11520.8	5388.94	12629.2	11726.6	10206.6	6219.08	6387.92	3559.81	17309	7175	5476.33	1884.5	6267.67	1326.67	high	5
8	bta-miR-16b_R+1	TAGCAGCACGTAAATATTGGCG	down	0.214186	-2.22307	0.00776397	273.18	58.5112	260.843	335.046	223.651	80.853	86.6308	8.04982	357.5	205	120	24.5	85	3	middle	6
9	bta-miR-98	TGAGGTAGTAAGTTGTATTGTT	down	0.322389	-1.63312	0.0105292	555.404	179.056	491.042	606.351	568.819	237.609	240.528	59.032	673	371	305.2	72	236	22	middle	7
10	bta-let-7b	TGAGGTAGTAGGTTGTGTGGTT	down	0.413818	-1.27293	0.0106427	23182.2	9593.2	26626.1	20722.2	22198.3	12708.8	10910.9	5159.93	36492.5	12679	11910.5	3851	10705.5	1923	high	8
11	bta-miR-183_R-1	TATGGCACTGGTAGAATTCACT	up	9.42564	3.23659	0.0108612	5.44789	51.3499	0	16.3437	0	66.0025	39.7483	48.2989	0	10	0	20	39	18	middle	9
12	bta-miR-16a	TAGCAGCACGTAAATATTGGTG	down	0.306902	-1.70415	0.0117276	1320.16	405.158	1284.52	1516.69	1159.26	562.671	561.572	91.2313	1760.5	928	622	170.5	551	34	high	10
13	bta-miR-874	CTGCCCTGGCCCGAGGGACCGA	down	-inf	-inf	0.0126599	11.0044	0	8.75558	13.0749	11.1825	0	0	0	12	8	6	0	0	0	middle	11
14	bta-miR-128	TCACAGTGAACCGGTCTCTTT	up	4.06467	2.02314	0.0129695	35.5083	144.33	32.1038	47.3967	27.0245	128.705	176.829	127.455	44	29	14.5	39	173.5	47.5	middle	12
15	chi-miR-26b-3p_R-1	CCTGTTCTCCATTACTTGGCT	down	0.151307	-2.72445	0.0129996	20.2076	3.05756	16.7815	19.6124	24.2288	0	9.17268	0	23	12	13	0	9	0	middle	13
16	hsa-miR-574-5p_R-2	TGAGTGTGTGTGTGTGAGTGT	down	0.316604	-1.65925	0.0135253	197.788	62.6205	220.714	219.823	152.828	79.2029	91.2172	17.4413	302.5	134.5	82	24	89.5	6.5	middle	14
17	bta-miR-574_R-3	TGAGTGTGTGTGTGTGAGTGT	down	0.316604	-1.65925	0.0135253	197.788	62.6205	220.714	219.823	152.828	79.2029	91.2172	17.4413	302.5	134.5	82	24	89.5	6.5	middle	15
18	chi-miR-374b-3p	CTTATCAGGTTGTATTATCATT	down	0.138066	-2.85657	0.0136732	14.7638	2.03837	10.9445	14.7093	18.6376	0	6.11512	0	15	9	10	0	6	0	middle	16
19	bta-miR-23b-3p_R-5	ATCACATTGCCAGGGATT	down	0.47213	-1.08274	0.0136799	1923.55	908.165	1763.16	1729.98	2277.51	793.679	1229.14	701.676	2416.5	1058.5	1222	240.5	1206	261.5	high	17
20	PC-3p-44579_130	CTGTTGTTTTCTGATGTC	up	inf	inf	0.015544	0	170.826	0	0	0	211.208	137.59	163.68	0	0	0	64	135	61	middle	18
21	bta-miR-335_R-2	TCAAGAGCAATAACGAAAAAT	up	4.93255	2.30233	0.0156032	20.7788	102.493	13.1334	21.2468	27.9564	82.5031	98.8611	126.114	18	13	15	25	97	47	middle	19
22	ssc-mir-1285-p5	GTAGTGGGATCGCGCCTGTGAA	down	0.252155	-1.98762	0.0175871	159.149	40.1302	199.919	134.018	143.509	0	77.4582	42.9324	274	82	77	0	76	16	middle	20
23	bta-miR-210_L-1	CTGTGCGTGTGACAGCGGCTGA	down	0.279632	-1.8384	0.0176522	297.131	83.0873	286.016	374.27	231.106	23.1009	86.6308	139.53	392	229	124	7	85	52	middle	21
24	PC-3p-7667_976	CGGTGGGCTTAGCGACTG	up	inf	inf	0.0186127	0	571.017	0	0	0	663.325	413.79	635.936	0	0	0	201	406	237	middle	22
25	bta-miR-30c_R+1	TGTAAACATCCTACACTCTCAGCT	down	0.487722	-1.03587	0.0193895	1452.3	708.318	1152.82	1631.37	1572.7	685.875	910.473	528.605	1580	998.167	843.833	207.833	893.333	197	high	23
27	bta-miR-491_R+1	AGTGGGGAACCCTTCCATGAGGA	down	-inf	-inf	0.0203751	16.0201	0	11.6741	19.6124	16.7738	0	0	0	16	12	9	0	0	0	middle	24
28	bta-miR-155	TTAATGCTAATCGTGATAGGGGT	down	0.165313	-2.59673	0.0208955	70.7516	11.6962	80.9891	47.3967	83.8691	19.8007	15.2878	0	111	29	45	6	15	0	middle	25
30	bta-miR-12023_1ss17GA	CTCCTCCCGCCCCCCCAC	down	-inf	-inf	0.0216957	70.9642	0	50.3446	76.8153	85.7328	0	0	0	69	47	46	0	0	0	middle	26
31	bta-mir-12004-p3	GAGGGACAGAGAGCCAGGGC	down	-inf	-inf	0.0231621	9.10868	0	6.56669	11.4406	9.31879	0	0	0	9	7	5	0	0	0	middle	27
32	bta-miR-26b	TTCAAGTAATTCAGGATAGGTT	down	0.443255	-1.17379	0.023612	10679.7	4733.81	10138	10752	11149	5810.42	5775.73	2615.3	13894.7	6578.67	5982	1760.67	5667	974.667	high	28
33	PC-5p-681_10485	TCCCTGTGGTCTAGTGGTTAGGAT	down	0.114985	-3.12048	0.0241153	2011.74	231.32	2389.54	2203.13	1442.55	250.809	164.089	279.06	3275	1348	774	76	161	104	high	29
34	hsa-miR-151b_R+3_2	TCGAGGAGCTCACAGTCTAGC	down	0.0628361	-3.99226	0.0249508	206.336	12.9653	219.619	142.19	257.199	0	25.4797	13.4164	301	87	138	0	25	5	middle	30
35	hsa-miR-151b_R+3_1	TCGAGGAGCTCACAGTCTAAA	down	0.0628361	-3.99226	0.0249508	206.336	12.9653	219.619	142.19	257.199	0	25.4797	13.4164	301	87	138	0	25	5	middle	31
36	bta-miR-96_R-2	TTTGGCACTAGCACATTTTTG	up	9.19044	3.20013	0.0251411	24.7965	227.891	21.889	37.5905	14.9101	188.107	197.722	297.843	30	23	8	57	194	111	middle	32
38	ssc-mir-4332-p3_1ss18TA	CGCGGGGGTGGGCGGGCA	down	-inf	-inf	0.0262549	21.8239	0	15.3223	27.7843	22.3651	0	0	0	21	17	12	0	0	0	middle	33
39	bta-miR-182_R-2	TTTGGCAATGGTAGAACTCACA	up	6.15956	2.62283	0.0271061	28.3405	174.565	31.3742	29.4186	24.2288	217.808	131.475	174.413	43	18	13	66	129	65	middle	34
40	bta-mir-6715-p3	CCAAACCAGTTGTGCCTGTAG	down	0.171785	-2.54132	0.0279041	75.1502	12.9097	78.0706	65.3747	82.0053	0	38.7291	0	107	40	44	0	38	0	middle	35
41	hsa-mir-10527-p5_1ss17GC	TGTTGGGTGAACGGCTCT	down	-inf	-inf	0.0289668	7.32139	0	6.56669	9.80621	5.59127	0	0	0	9	6	3	0	0	0	low	36
42	mmu-miR-5106_R-5_1ss1AG	GGGTCTGTAGCTCAGTTG	up	inf	inf	0.0293663	0	78.2728	0	0	0	103.954	57.0744	73.79	0	0	0	31.5	56	27.5	middle	37
43	bta-miR-12030_L-1_1ss10CG	CCGGGGCCGGGAGCGGCC	down	0.0317303	-4.978	0.0294226	140.942	4.47212	90.4743	168.34	164.011	0	0	13.4164	124	103	88	0	0	5	middle	38
44	mmu-mir-6236-p3_1ss2AG	CGGCCGTCGCCGGCAGTC	up	23.7629	4.57064	0.0305161	2.364	56.1755	2.1889	4.90311	0	70.9526	37.2003	60.3736	3	3	0	21.5	36.5	22.5	middle	39
45	ssc-miR-1285_L-1R+1	TGGGCAACATAGCGAGACCCCGTC	down	0.0363791	-4.78075	0.0311537	12556	456.777	8241.19	15336.9	14090	465.317	481.056	423.957	11295	9384	7560	141	472	158	high	40
47	mmu-miR-5100_L+2R-1	GTTCGAATCCCAGCGGTGCCTC	down	0.109713	-3.18819	0.0331486	218.61	23.9844	230.564	150.362	274.904	26.401	21.4029	24.1495	316	92	147.5	8	21	9	middle	41
49	PC-5p-26775_241	AGGACTTTGAAAAGAGAG	up	inf	inf	0.0350577	0	47.5414	0	0	0	59.4022	29.5564	53.6654	0	0	0	18	29	20	middle	42
50	PC-3p-58354_92	AAGGACTTTGAAAAGAGAG	up	inf	inf	0.035246	0	23.869	0	0	0	23.1009	16.307	32.1993	0	0	0	7	16	12	middle	43
51	PC-3p-67666_76	CTGGACGCTAGCCGGGCCCG	down	-inf	-inf	0.0357665	29.5638	0	24.8075	22.8812	41.0027	0	0	0	34	14	22	0	0	0	middle	44
52	chi-miR-191-3p_L+1R-1_1ss21CT	GCTGCGCTTGGATTTCGTTCT	up	inf	inf	0.0362119	0	28.9304	0	0	0	23.1009	23.4413	40.2491	0	0	0	7	23	15	middle	45
53	bta-miR-324	CGCATCCCCTAGGGCATTGGTGT	down	-inf	-inf	0.0383216	49.8434	0	34.2927	68.6435	46.5939	0	0	0	47	42	25	0	0	0	middle	46
54	hsa-miR-6089_L-5_1ss16GT	CCGGGGTGGGTCGGGGCGG	down	-inf	-inf	0.0388322	7.60497	0	7.66113	4.90311	10.2507	0	0	0	10.5	3	5.5	0	0	0	middle	47
55	bta-miR-146b	TGAGAACTGAATTCCATAGGCTGT	down	0.119814	-3.06113	0.0391462	530.825	63.6002	342.927	591.641	657.906	52.802	64.2087	73.79	470	362	353	16	63	27.5	middle	48
56	oan-miR-27b-3p_R+1	TTCACAGTGGCTAAGTTCTGCG	down	-inf	-inf	0.0393911	11.8507	0	8.02595	16.3437	11.1825	0	0	0	11	10	6	0	0	0	middle	49
58	bta-miR-11972_R-2_1ss4GC	GGGCCGGGAGCGGCCGGGG	down	0.0150318	-6.05584	0.0401094	2905.91	43.6809	1721.93	3590.71	3405.09	0	18.3454	112.697	2360	2197	1827	0	18	42	high	50
60	mmu-miR-5106_R-4_1ss1AG	GGGTCTGTAGCTCAGTTGG	up	1161.34	10.1816	0.0415691	1.97	2287.85	1.82408	4.08592	0	3034.46	1388.64	2440.44	2.5	2.5	0	919.5	1362.5	909.5	high	51
61	bta-miR-1468	CTCCGTTTGCCTGTTTTGCTGA	up	2.37409	1.24737	0.0416519	60.2434	143.023	80.2595	27.7843	72.6865	151.806	175.3	101.964	110	17	39	46	172	38	middle	52
62	bta-let-7c	TGAGGTAGTAGGTTGTATGGTT	down	0.408147	-1.29284	0.0423344	265.41	108.326	317.402	218.461	260.367	158.956	140.308	25.7147	435.017	133.667	139.7	48.1667	137.667	9.58333	middle	53
63	mdo-miR-22-3p	AAGCTGCCAGTTGAAGAACTGC	down	0.0784848	-3.67144	0.0433029	342.765	26.9018	461.857	359.561	206.877	0	16.307	64.3985	633	220	111	0	16	24	middle	54
64	bta-miR-127	TCGGATCCGTCTGAGCTTGGCT	up	3.59823	1.84729	0.0437733	41.6157	149.743	11.6741	83.3528	29.8201	151.806	98.8611	198.562	16	51	16	46	97	74	middle	55
65	bta-miR-6524_R+1	TTACTCTGAGTAACCTAACTGT	up	inf	inf	0.0440461	0	18.8609	0	0	0	16.5006	13.2494	26.8327	0	0	0	5	13	10	middle	56
66	bta-miR-10179-5p	TCTGCAGGGTGGTAGGCTGTGG	down	-inf	-inf	0.0441143	16.4536	0	20.4297	19.6124	9.31879	0	0	0	28	12	5	0	0	0	middle	57
67	bta-miR-190a_R+1	TGATATGTTTGATATATTAGGTT	up	10.7481	3.42602	0.0449422	2.43211	26.1406	7.29632	0	0	36.3013	15.2878	26.8327	10	0	0	11	15	10	middle	58
68	PC-3p-35657_171	CTGAGCTGGGTGGGGCCGC	up	inf	inf	0.0453898	0	59.767	0	0	0	75.9028	33.6331	69.7651	0	0	0	23	33	26	middle	59
69	PC-5p-24163_273	GCTGGGACCCGAAAGATGG	up	inf	inf	0.0476041	0	457.156	0	0	0	587.422	252.758	531.288	0	0	0	178	248	198	middle	60
70	bta-miR-30b-5p	TGTAAACATCCTACACTCAGCT	down	0.479	-1.0619	0.0494629	5417.34	2594.9	5019.14	5497.47	5735.4	2423.39	3915.03	1446.28	6879	3363.67	3077.33	734.333	3841.33	539	high	61
71	bta-miR-2478_L-2	ATCCCACTTCTGACACCA	up	2.29929	1.20119	0.0498033	160.41	368.828	126.226	86.6215	268.381	270.61	398.502	437.373	173	53	144	82	391	163	middle	62
